# Supplementary material for: Secretin Receptor as a Target in Gastrointestinal Cancer: Expression Analysis and Ligand Development
Source: Biomedicines. 2022 Feb 24;10(3):536. doi: 10.3390/biomedicines10030536 (PMC8944975; doi:10.3390/biomedicines10030536)
Supplement: Supplementary file 1 [file biomedicines-10-00536-s001.zip]

Archive with 1 entries (1 files):
- biomedicines-1600036-supplementary.pdf
